# Supplementary material for: Thread-Embedded-in-PDMS Wearable Strain Sensor for Real-Time Monitoring of Human Joint Motion
Source: Micromachines (Basel). 2023 Dec 17;14(12):2250. doi: 10.3390/mi14122250 (PMC10746070; doi:10.3390/mi14122250)
Supplement: Supplementary file 1 [file micromachines-14-02250-s001.zip]

Archive with 1 entries (1 files):
- micromachines-2769940-supplementary.pdf
